# Supplementary material for: Performance of ChatGPT-4o and Four Open-Source Large Language Models in Generating Diagnoses Based on China’s Rare Disease Catalog: Comparative Study
Source: J Med Internet Res. 2025 Jun 18;27:e69929. doi: 10.2196/69929 (PMC12192912; doi:10.2196/69929)
Supplement: Multimedia Appendix 1 [file jmir-v27-e69929-s001.zip]

Archive with 11 entries (11 files):
- numbered_DeepSeek-R1-Distill-Qwen2.5-7B.docx
- numbered_llama3.1_8b_cn.docx
- numbered_llama3.1_8b_en.docx
- numbered_Llama3.1-70B-cn.docx
- numbered_Llama3.1-70B-en.docx
- numbered_qwen2.5_7b_cn.docx
- numbered_qwen2.5_7b_en.docx
- numbered_qwen2.5_7b_rag.docx
- numbered_qwen2.5-72b-cn.docx
- numbered_qwen2.5-72b-en.docx
- ChatGPT-4o_en.docx
