# Supplementary material for: Performance of ChatGPT-4o and Four Open-Source Large Language Models in Generating Diagnoses Based on China’s Rare Disease Catalog: Comparative Study
Source: J Med Internet Res. 2025 Jun 18;27:e69929. doi: 10.2196/69929 (PMC12192912; doi:10.2196/69929)
Supplement: Multimedia Appendix 2 [file jmir-v27-e69929-s002.xlsx]

## Sheet: ChatGPT-4o
Disease number	genetic disease	Correct diagnosis	Chinese name	English name	Remark
1	YES	YES	21-羟化酶缺乏症	21-Hydroxylase Deficiency
2	YES	YES	白化病	Albinism
3	YES	YES	阿尔波特综合征	Alport Syndrome
4	YES	YES	肌萎缩侧索硬化症	Amyotrophic Lateral Sclerosis
5	YES	YES	Angelman氏症候群（天使综合征）	Angelman Syndrome
6	YES	YES	精氨酸酶缺乏症	Arginase Deficiency
7	YES	YES	窒息性胸腔失养症（热纳综合征）	Asphyxiating Thoracic Dystrophy (Jeune Syndrome)
8	YES	YES	非典型溶血性尿毒症综合征	Atypical Hemolytic Uremic Syndrome	Correct diagnosis in differentiation
9	NO	YES	自身免疫性脑炎	Autoimmune Encephalitis
10	NO	NO	自身免疫性垂体炎	Autoimmune Hypophysitis
11	NO	YES	自身免疫性胰岛素受体病（B型胰岛素抵抗）	Autoimmune Insulin Receptopathy (Type B insulin resistance)
12	YES	NO	β- 酮硫解酶缺乏症	b-ketothiolase deficiency，BKD
13	YES	YES	生物素酶缺乏症	Biotinidase Deficiency	Correct diagnosis in differentiation
14	YES	YES	心脏离子通道病	Cardic Ion Channelopathies
15	YES	NO	肉碱缺乏症	primary carnitine deficiency
16	NO	YES	巨大淋巴结病或血管滤泡性淋巴结增生症	Castleman disease
17	YES	YES	腓骨肌萎缩症	Charcot-Marie-Tooth disease
18	YES	NO	瓜氨酸血症	citrullinemia
19	YES	YES	先天性肾上腺发育不良	congenital adrenal hypoplasia，adrenal hypoplasia congenita，AHC
20	YES	YES	先天性高胰岛素性低血糖血症	congenital hyperinsulinemic hypoglycemia，CHI
21	YES	YES	先天性肌无力综合征	congenital myasthenic syndrome，CMS
22	YES	YES	先天性肌强直	congenital myotonia
23	YES	YES	先天性脊柱侧凸	congenital scoliosis，CS
24	NO	YES	冠状动脉扩张	coronary artery ectasia，CAE	Correct diagnosis in differentiation
25	YES	YES	先天性纯红细胞再生障碍性贫血	Diamond-Blackfan Anemia
26	YES	YES	Erdheim-Chester 病	Erdheim-Chester Disease
27	YES	YES	法布里病	Fabry disease
28	YES	YES	家族性地中海热	familial Mediterranean fever，FMF
29	YES	YES	范科尼贫血	Fanconi anemia，FA
30	YES	YES	半乳糖血症	galactosemia，GAL
31	YES	YES	戈谢病	Gaucher disease，GD
32	NO	YES	全身型重症肌无力	generalized myasthenia gravis，GMG
33	YES	YES	Gitelman 综合征	Gitelman syndrome
34	YES	YES	戊二酸血症Ⅰ型	glutaric acidemia type Ⅰ，GA- Ⅰ	Correct diagnosis in differentiation
35	YES	YES	糖原累积病	Glycogen Storage Disease
36	YES	YES	血友病	hemophilia
37	YES	YES	肝豆状核变性（ Wilson's Disease）	hepatolenticular degeneration（ Wilson's Disease）
38	YES	YES	遗传性血管性水肿	hereditary angioedema， HAE
39	YES	YES	遗传性大疱性表皮松解症	hereditary epidermolysis bullosa
40	YES	YES	遗传性果糖不耐受症	（hereditary fructose intolerance，HFI）
41	YES	NO	遗传性低镁血症	Hereditary Hypomagnesemia
42	YES	YES	遗传性多发脑梗死性痴呆	cerebral autosomal dominant angiopathy with subcortical infarcts and leukoencephalopathy，CADASIL
43	YES	YES	遗传性痉挛性截瘫	Hereditary Spastic Paraplegia
44	YES	YES	全羧化酶合成酶缺乏症	Holocarboxylase Synthetase Deficiency
45	YES	YES	同型半胱氨酸血症	Homocysteinemia
46	YES	YES	纯合子家族性高胆固醇血症	homozygous familial hypercholesterolemia，HoFH
47	YES	YES	亨廷顿病	Huntington Disease
48	YES	NO	高鸟氨酸血症 - 高氨血症 - 同型瓜氨酸尿症	Hyperornithinaemia-Hyperammonaemia-Homocitrullinuria Syndrome,HHHS
49	YES	YES	高苯丙氨酸血症	hyperphenylalaninemia，HPA	Correct diagnosis in differentiation
50	YES	YES	低碱性磷酸酶血症	Hypophosphatasia
51	YES	YES	低血磷性佝偻病	Hypophosphatemic Rickets
52	YES	YES	特发性心肌病	Idiopathic Cardiomyopathy	Correct diagnosis in differentiation
53	YES	YES	特发性低促性腺激素性性腺功能减退症	Idiopathic Hypogonadotropic Hypogonadism	Correct diagnosis in differentiation
54	YES	NO	特发性肺动脉高压	Idiopathic Pulmonary Arterial Hypertension
55	NO	YES	特发性肺纤维化	Idiopathic Pulmonary Fibrosis
56	NO	YES	IgG4相关疾病	IgG4 related Disease
57	YES	YES	先天性胆汁酸合成障碍	inborn errors of bile acid synthesis，IEBAS	Correct diagnosis in differentiation
58	YES	YES	异戊酸血症	Isovaleric Acidemia
59	YES	YES	卡尔曼综合征	Kallmann Syndrome
60	YES	YES	朗格汉斯细胞组织细胞增生症	Langerhans Cell Histiocytosis
61	YES	YES	莱伦综合征，原发性生长激素不敏感综合征（primary growth hormone insensitivity syndrome，GHIS）	Laron Syndrome	Correct diagnosis in differentiation
62	YES	YES	Leber 遗传性视神经病变	Leber hereditary optic neuropathy，LHON
63	YES	YES	长链3-羟酰基辅酶A脱氢酶缺乏症	Long Chain 3-hydroxyacyl-CoA Dehydrogenase Deficiency
64	YES	YES	淋巴管肌瘤病	Lymphangioleiomyomatosis (LAM)
65	YES	YES	赖氨酸尿蛋白不耐受症	Lysinuric Protein Intolerance
66	YES	YES	溶酶体酸性脂肪酶缺乏症	Lysosomal Acid Lipase Deficiency
67	YES	YES	枫糖尿症	Maple Syrup Urine Disease
68	YES	YES	马凡综合征	Marfan Syndrome
69	YES	YES	McCune-Albright 综合征	McCune-Albright Syndrome
70	YES	YES	中链酰基辅酶A脱氢酶缺乏症	Medium Chain Acyl-CoA Dehydrogenase Deficiency
71	YES	YES	甲基丙二酸血症	Methylmalonic Academia	Correct diagnosis in differentiation
72	YES	YES	线粒体脑肌病	Mitochodrial Encephalomyopathy
73	YES	YES	黏多糖贮积症	Mucopolysaccharidosis
74	NO	YES	多灶性运动神经病	Multifocal Motor Neuropathy
75	YES	YES	多种酰基辅酶A脱氢酶缺乏症	Multiple Acyl-CoA Dehydrogenase Deficiency
76	NO	YES	多发性硬化症	Multiple Sclerosis
77	NO	YES	多系统萎缩	Multiple System Atrophy
78	YES	YES	肌强直性营养不良症	Myotonic Dystrophy
79	YES	NO	N-乙酰谷氨酸合酶缺乏症	N-acetylglutamate Synthase Deficiency
80	YES	YES	新生儿糖尿病	Neonatal Diabetes Mellitus
81	NO	YES	视神经脊髓炎	neuromyelitis optic spectrum disorder，NMOSD
82	YES	YES	尼曼匹克病	Niemann-Pick Disease
83	YES	NO	非综合征性耳聋	Non-Syndromic Deafness
84	YES	YES	努南综合征	Noonan Syndrome
85	YES	YES	鸟氨酸氨甲酰转移酶缺乏症	Ornithine Transcarbamylase Deficiency
86	YES	YES	成骨不全症（脆骨病）	Osteogenesis Imperfecta
87	YES	YES	早发性帕金森病	Parkinson Disease (Young-onset , Early-onset)	Correct diagnosis in differentiation
88	YES	YES	阵发性睡眠性血红蛋白尿	Paroxysmal Nocturnal Hemoglobinuria
89	YES	YES	黑斑息肉综合征	Peutz-Jeghers Syndrome
90	YES	NO	苯丙酮尿症	Phenylketonuria
91	NO	YES	POEMS综合征	POEMS Syndrome
92	YES	YES	卟啉病	Porphyria
93	YES	YES	Prader-Willi 综合征	Prader-Willi Syndrome
94	YES	YES	原发性联合免疫缺陷	Primary Combined Immune Deficiency
95	YES	YES	原发性遗传性肌张力不全	Primary Hereditary Dystonia
96	NO	YES	原发性轻链型淀粉样变	Primary Light Chain Amyloidosis
97	YES	YES	进行性家族性肝内胆汁淤积症	Progressive Familial Intrahepatic Cholestasis	Correct diagnosis in differentiation
98	YES	YES	进行性肌营养不良症	Progressive Muscular Dystrophy
99	YES	YES	丙酸血症	Propionic Acidemia	Correct diagnosis in differentiation
100	NO	YES	肺泡蛋白沉积症	Pulmonary Alveolar Proteinosis
101	YES	YES	肺囊肿性纤维化	Pulmonary Cystic Fibrosis
102	YES	YES	视网膜色素变性	Retinitis Pigmentosa
103	YES	YES	视网膜母细胞瘤	Retinoblastoma
104	YES	YES	重症先天性粒细胞缺乏症	Severe Congenital Neutropenia
105	YES	YES	婴儿严重肌阵挛性癫痫(Dravet综合征)	Severe Myoclonic Epilepsy in Infancy (Dravet Syndrome)
106	YES	YES	镰刀型细胞贫血病	Sickle Cell Disease
107	YES	YES	Silver-Russell 综合征	Silver-Russell Syndrome
108	YES	YES	谷固醇血症	Sitosterolemia
109	YES	YES	脊髓延髓肌萎缩症（肯尼迪病）	Spinal and Bulbar Muscular Atrophy (Kennedy Disease)
110	YES	YES	脊髓性肌肉萎缩症	Spinal Muscular Atrophy
111	YES	YES	脊髓小脑性共济失调	spinocerebellar ataxia，SCA	Correct diagnosis in differentiation
112	NO	YES	系统性硬化症	systemic sclerosis，SSc
113	YES	NO	四氢生物蝶呤缺乏症	tetrahydrobiopterin deficiency，BH4D
114	YES	YES	结节性硬化症	tuberous sclerosis complex，TSC
115	YES	YES	原发性酪氨酸血症	tyrosinemia
116	YES	YES	极长链酰基辅酶A脱氢酶缺乏症	Very Long Chain Acyl-CoA Dehydrogenase Deficiency	Correct diagnosis in differentiation
117	YES	YES	威廉姆斯综合征	Williams syndrome，WS
118	YES	YES	湿疹 - 血小板减少 - 免疫缺陷综合征	Wiskott-Aldrich syndrome，WAS
119	YES	YES	X-连锁肾上腺脑白质营养不良	X-linked adrenoleukodystrophy，ALD
120	YES	NO	X 连锁无丙种球蛋白血症	X-linked agammaglobulinemia，XLA
121	YES	YES	X-连锁淋巴增生症	X-linked lymphoproliferative disease，XLP

## Sheet: McNemar_Comparison_Results
Compare	Diagnosis_Rate	χ²/OR	95%CI	P
cn_qwen2.5:7b vs. en_qwen2.5:7b	51.2% vs. 47.9%	χ²=0.32	NA	0.5708
cn_qwen2.5:7b vs. cn_Llama3.1:8b	51.2% vs. 31.4%	χ²=13.22	NA	0.0003
cn_qwen2.5:7b vs. en_Llama3.1:8b	51.2% vs. 67.8%	χ²=8.20	NA	0.0042
cn_qwen2.5:7b vs. cn_qwen2.5:72b	51.2% vs. 82.6%	χ²=34.23	NA	0
cn_qwen2.5:7b vs. en_qwen2.5:72b	51.2% vs. 83.5%	χ²=30.72	NA	0
cn_qwen2.5:7b vs. cn_Llama3.1:70b	51.2% vs. 80.2%	χ²=22.67	NA	0
cn_qwen2.5:7b vs. en_Llama3.1:70b	51.2% vs. 90.1%	χ²=39.92	NA	0
cn_qwen2.5:7b vs. ChatGPT-4o	51.2% vs. 90.1%	χ²=39.92	NA	0
en_qwen2.5:7b vs. cn_Llama3.1:8b	47.9% vs. 31.4%	χ²=13.88	NA	0.0002
en_qwen2.5:7b vs. en_Llama3.1:8b	47.9% vs. 67.8%	χ²=13.92	NA	0.0002
en_qwen2.5:7b vs. cn_qwen2.5:72b	47.9% vs. 82.6%	χ²=40.02	NA	0
en_qwen2.5:7b vs. en_qwen2.5:72b	47.9% vs. 83.5%	χ²=39.20	NA	0
en_qwen2.5:7b vs. cn_Llama3.1:70b	47.9% vs. 80.2%	χ²=29.47	NA	0
en_qwen2.5:7b vs. en_Llama3.1:70b	47.9% vs. 90.1%	χ²=49.02	NA	0
en_qwen2.5:7b vs. ChatGPT-4o	47.9% vs. 90.1%	χ²=45.45	NA	0
cn_Llama3.1:8b vs. en_Llama3.1:8b	31.4% vs. 67.8%	χ²=40.20	NA	0
cn_Llama3.1:8b vs. cn_qwen2.5:72b	31.4% vs. 82.6%	χ²=60.02	NA	0
cn_Llama3.1:8b vs. en_qwen2.5:72b	31.4% vs. 83.5%	χ²=61.02	NA	0
cn_Llama3.1:8b vs. cn_Llama3.1:70b	31.4% vs. 80.2%	χ²=55.15	NA	0
cn_Llama3.1:8b vs. en_Llama3.1:70b	31.4% vs. 90.1%	χ²=69.01	NA	0
cn_Llama3.1:8b vs. ChatGPT-4o	31.4% vs. 90.1%	χ²=67.12	NA	0
en_Llama3.1:8b vs. cn_qwen2.5:72b	67.8% vs. 82.6%	χ²=9.63	NA	0.0019
en_Llama3.1:8b vs. en_qwen2.5:72b	67.8% vs. 83.5%	χ²=10.45	NA	0.0012
en_Llama3.1:8b vs. cn_Llama3.1:70b	67.8% vs. 80.2%	χ²=6.76	NA	0.0093
en_Llama3.1:8b vs. en_Llama3.1:70b	67.8% vs. 90.1%	χ²=19.31	NA	0
en_Llama3.1:8b vs. ChatGPT-4o	67.8% vs. 90.1%	χ²=19.31	NA	0
cn_qwen2.5:72b vs. en_qwen2.5:72b	82.6% vs. 83.5%	OR=0.88	0.27-2.76	1
cn_qwen2.5:72b vs. cn_Llama3.1:70b	82.6% vs. 80.2%	OR=1.50	0.48-5.12	0.6072
cn_qwen2.5:72b vs. en_Llama3.1:70b	82.6% vs. 90.1%	OR=0.36	0.10-1.05	0.0636
cn_qwen2.5:72b vs. ChatGPT-4o	82.6% vs. 90.1%	OR=0.44	0.15-1.12	0.0931
en_qwen2.5:72b vs. cn_Llama3.1:70b	83.5% vs. 80.2%	OR=1.57	0.56-4.78	0.4807
en_qwen2.5:72b vs. en_Llama3.1:70b	83.5% vs. 90.1%	OR=0.33	0.08-1.10	0.0768
en_qwen2.5:72b vs. ChatGPT-4o	83.5% vs. 90.1%	OR=0.33	0.08-1.10	0.0768
cn_Llama3.1:70b vs. en_Llama3.1:70b	80.2% vs. 90.1%	OR=0.29	0.08-0.83	0.0169
cn_Llama3.1:70b vs. ChatGPT-4o	80.2% vs. 90.1%	OR=0.33	0.11-0.88	0.0227
en_Llama3.1:70b vs. ChatGPT-4o	90.1% vs. 90.1%	OR=1.00	0.30-3.34	1
McNemar's test was implemented with two approaches: the chi-square statistic （χ²）was used for discordant pairs (b + c) ≥25, while the exact binomial test (OR)was employed when discordant pairs (b + c) <25.

## Sheet: en_qwen2.5_7B
Diagnostic sequence	Disease number	Correct	Remark
1	7	Misdiagnosis
2	72	Misdiagnosis
3	81	Correct	Correct diagnosis in differentiation
4	83	Misdiagnosis
5	91	Misdiagnosis
6	3	Correct	Correct diagnosis in differentiation
7	5	Correct	Correct diagnosis in differentiation
8	9	Correct	Correct diagnosis in differentiation
9	13	Misdiagnosis
10	19	Correct
11	20	Correct
12	35	Misdiagnosis
13	41	Misdiagnosis
14	67	Correct
15	87	Correct	Correct diagnosis in differentiation
16	93	Correct
17	101	Correct
18	104	Misdiagnosis
19	119	Misdiagnosis
20	120	Misdiagnosis
21	1	Correct
22	2	Correct
23	4	Correct
24	6	Misdiagnosis
25	8	Misdiagnosis
26	10	Misdiagnosis
27	11	Misdiagnosis
28	12	Misdiagnosis
29	14	Correct
30	15	Misdiagnosis
31	16	Misdiagnosis
32	17	Correct
33	18	Misdiagnosis
34	21	Correct	Correct diagnosis in differentiation
35	22	Misdiagnosis
36	23	Correct	Correct diagnosis in differentiation
37	24	Misdiagnosis
38	25	Misdiagnosis
39	26	Misdiagnosis
40	27	Correct
41	28	Correct
42	29	Correct
43	30	Correct
44	31	Correct	Correct diagnosis in differentiation
45	32	Correct
46	33	Correct	Correct diagnosis in differentiation
47	34	Misdiagnosis
48	36	Correct
49	37	Correct
50	38	Correct
51	39	Correct
52	40	Correct
53	42	Misdiagnosis
54	43	Correct	Correct diagnosis in differentiation
55	44	Misdiagnosis
56	45	Misdiagnosis
57	46	Correct
58	47	Correct
59	48	Misdiagnosis
60	49	Misdiagnosis
61	50	Correct
62	51	Misdiagnosis
63	52	Misdiagnosis
64	53	Misdiagnosis
65	54	Correct
66	55	Correct	Correct diagnosis in differentiation
67	56	Correct
68	57	Misdiagnosis
69	58	Correct
70	59	Correct
71	60	Misdiagnosis
72	61	Misdiagnosis
73	62	Correct
74	63	Misdiagnosis
75	64	Correct
76	65	Misdiagnosis
77	66	Misdiagnosis
78	68	Correct
79	69	Correct
80	70	Misdiagnosis
81	71	Misdiagnosis
82	73	Misdiagnosis
83	74	Misdiagnosis
84	75	Misdiagnosis
85	76	Correct	Correct diagnosis in differentiation
86	77	Correct
87	78	Misdiagnosis
88	79	Misdiagnosis
89	80	Misdiagnosis
90	82	Misdiagnosis
91	84	Misdiagnosis
92	85	Misdiagnosis
93	86	Correct
94	88	Misdiagnosis
95	89	Correct
96	90	Correct
97	92	Correct
98	94	Correct
99	95	Correct	Correct diagnosis in differentiation
100	96	Misdiagnosis
101	97	Misdiagnosis
102	98	Correct
103	99	Misdiagnosis
104	100	Misdiagnosis
105	102	Correct
106	103	Correct
107	105	Correct
108	106	Correct	Correct diagnosis in differentiation
109	107	Misdiagnosis
110	108	Misdiagnosis
111	109	Misdiagnosis
112	110	Misdiagnosis
113	111	Correct
114	112	Misdiagnosis
115	113	Misdiagnosis
116	114	Correct
117	115	Misdiagnosis
118	116	Misdiagnosis
119	117	Misdiagnosis
120	118	Correct
121	121	Misdiagnosis

## Sheet: cn_qwen2.5_7B 
Diagnostic sequence	Disease number	diagnosis	Remark
1	3	Correct
2	5	Correct	Correct diagnosis in differentiation
3	7	Misdiagnosis
4	9	Correct
5	13	Misdiagnosis
6	19	Correct
7	20	Misdiagnosis
8	35	Correct
9	41	Misdiagnosis
10	67	Correct
11	72	Correct
12	81	Correct
13	83	Misdiagnosis
14	87	Correct
15	91	Misdiagnosis
16	93	Misdiagnosis
17	101	Correct
18	104	Misdiagnosis
19	119	Misdiagnosis
20	120	Misdiagnosis
21	1	Correct
22	2	Correct
23	4	Correct	Correct diagnosis in differentiation
24	6	Correct	Correct diagnosis in differentiation
25	8	Misdiagnosis
26	10	Correct	Correct diagnosis in differentiation
27	11	Misdiagnosis
28	12	Misdiagnosis
29	14	Correct	Correct diagnosis in differentiation
30	15	Misdiagnosis
31	16	Correct
32	17	Correct	Correct diagnosis in differentiation
33	18	Misdiagnosis
34	21	Misdiagnosis
35	22	Correct	Correct diagnosis in differentiation
36	23	Correct	Correct diagnosis in differentiation
37	24	Misdiagnosis
38	25	Misdiagnosis
39	26	Misdiagnosis
40	27	Correct
41	28	Correct
42	29	Correct
43	30	Correct
44	31	Correct	Correct diagnosis in differentiation
45	32	Correct
46	33	Misdiagnosis
47	34	Misdiagnosis
48	36	Correct
49	37	Correct
50	38	Correct
51	39	Correct
52	40	Misdiagnosis
53	42	Misdiagnosis
54	43	Misdiagnosis
55	44	Misdiagnosis
56	45	Correct
57	46	Correct
58	47	Correct
59	48	Misdiagnosis
60	49	Misdiagnosis
61	50	Correct
62	51	Correct
63	52	Correct
64	53	Misdiagnosis
65	54	Correct
66	55	Correct
67	56	Correct
68	57	Misdiagnosis
69	58	Correct
70	59	Correct
71	60	Correct	Correct diagnosis in differentiation
72	61	Misdiagnosis
73	62	Misdiagnosis
74	63	Misdiagnosis
75	64	Misdiagnosis
76	65	Misdiagnosis
77	66	Misdiagnosis
78	68	Correct
79	69	Misdiagnosis
80	70	Misdiagnosis
81	71	Misdiagnosis
82	73	Correct
83	74	Misdiagnosis
84	75	Misdiagnosis
85	76	Correct
86	77	Correct
87	78	Misdiagnosis
88	79	Misdiagnosis
89	80	Misdiagnosis
90	82	Correct
91	84	Misdiagnosis
92	85	Misdiagnosis
93	86	Correct
94	88	Correct
95	89	Correct
96	90	Correct
97	92	Correct
98	94	Correct
99	95	Misdiagnosis
100	96	Misdiagnosis
101	97	Correct
102	98	Correct
103	99	Correct
104	100	Misdiagnosis
105	102	Correct
106	103	Correct
107	105	Correct
108	106	Misdiagnosis
109	107	Misdiagnosis
110	108	Misdiagnosis
111	109	Misdiagnosis
112	110	Misdiagnosis
113	111	Correct
114	112	Correct
115	113	Misdiagnosis
116	114	Correct	Correct diagnosis in differentiation
117	115	Misdiagnosis
118	116	Misdiagnosis
119	117	Misdiagnosis
120	118	Misdiagnosis
121	121	Misdiagnosis

## Sheet: en_llama3.1_8b 
Diagnostic sequence	Disease number	diagnosis	Remark
1	3	Correct
2	5	Correct
3	7	Correct
4	9	Correct
5	13	Misdiagnosis
6	19	Correct
7	20	Correct	Correct diagnosis in differentiation
8	35	Correct
9	41	Correct
10	67	Correct
11	72	Correct
12	81	Correct	Correct diagnosis in differentiation
13	83	Misdiagnosis
14	87	Correct
15	91	Correct
16	93	Correct
17	101	Correct
18	104	Correct
19	119	Misdiagnosis
20	120	Misdiagnosis
21	1	Correct
22	2	Correct
23	4	Correct
24	6	Misdiagnosis
25	8	Correct
26	10	Misdiagnosis
27	11	Misdiagnosis
28	12	Misdiagnosis
29	14	Correct
30	15	Correct
31	16	Correct	Correct diagnosis in differentiation
32	17	Correct
33	18	Misdiagnosis
34	21	Misdiagnosis
35	22	Correct	Correct diagnosis in differentiation
36	23	Correct
37	24	Correct
38	25	Correct
39	26	Misdiagnosis
40	27	Correct
41	28	Correct
42	29	Correct
43	30	Correct
44	31	Misdiagnosis
45	32	Correct
46	33	Misdiagnosis
47	34	Misdiagnosis
48	36	Correct
49	37	Correct
50	38	Correct
51	39	Correct
52	40	Correct
53	42	Correct
54	43	Misdiagnosis
55	44	Misdiagnosis
56	45	Misdiagnosis
57	46	Correct
58	47	Correct
59	48	Correct	Correct diagnosis in differentiation
60	49	Correct	Correct diagnosis in differentiation
61	50	Correct
62	51	Misdiagnosis
63	52	Correct	Correct diagnosis in differentiation
64	53	Misdiagnosis
65	54	Misdiagnosis
66	55	Misdiagnosis
67	56	Correct
68	57	Misdiagnosis
69	58	Correct
70	59	Correct
71	60	Correct
72	61	Misdiagnosis
73	62	Correct
74	63	Misdiagnosis
75	64	Correct
76	65	Misdiagnosis
77	66	Misdiagnosis
78	68	Correct
79	69	Correct	Correct diagnosis in differentiation
80	70	Correct
81	71	Misdiagnosis
82	73	Correct
83	74	Correct
84	75	Correct
85	76	Correct
86	77	Correct
87	78	Correct
88	79	Misdiagnosis
89	80	Misdiagnosis
90	82	Misdiagnosis
91	84	Correct	Correct diagnosis in differentiation
92	85	Correct
93	86	Correct
94	88	Correct
95	89	Correct
96	90	Correct
97	92	Correct	Correct diagnosis in differentiation
98	94	Correct
99	95	Correct
100	96	Correct	Correct diagnosis in differentiation
101	97	Misdiagnosis
102	98	Correct
103	99	Misdiagnosis
104	100	Correct	Correct diagnosis in differentiation
105	102	Correct
106	103	Correct	Correct diagnosis in differentiation
107	105	Correct
108	106	Correct
109	107	Misdiagnosis
110	108	Correct	Correct diagnosis in differentiation
111	109	Misdiagnosis
112	110	Correct
113	111	Misdiagnosis
114	112	Misdiagnosis
115	113	Misdiagnosis
116	114	Correct
117	115	Correct	Correct diagnosis in differentiation
118	116	Misdiagnosis
119	117	Correct
120	118	Correct
121	121	Misdiagnosis

## Sheet: cn_llama3.1_8b
Diagnostic sequence	Disease number	diagnosis	Remark
1	3	Correct
2	5	Misdiagnosis
3	7	Correct
4	9	Correct
5	13	Misdiagnosis
6	19	Correct
7	20	Misdiagnosis
8	35	Misdiagnosis
9	41	Misdiagnosis
10	67	Correct
11	72	Misdiagnosis
12	81	Correct	Correct diagnosis in differentiation
13	83	Misdiagnosis
14	87	Correct
15	91	Misdiagnosis
16	93	Correct
17	101	Misdiagnosis
18	104	Misdiagnosis
19	119	Misdiagnosis
20	120	Misdiagnosis
21	1	Correct
22	2	Correct	Correct diagnosis in differentiation
23	4	Correct
24	6	Misdiagnosis
25	8	Misdiagnosis
26	10	Misdiagnosis
27	11	Misdiagnosis
28	12	Misdiagnosis
29	14	Correct
30	15	Misdiagnosis
31	16	Misdiagnosis
32	17	Correct
33	18	Misdiagnosis
34	21	Correct	Correct diagnosis in differentiation
35	22	Misdiagnosis
36	23	Misdiagnosis
37	24	Misdiagnosis
38	25	Misdiagnosis
39	26	Misdiagnosis
40	27	Misdiagnosis
41	28	Misdiagnosis
42	29	Correct
43	30	Correct
44	31	Misdiagnosis
45	32	Misdiagnosis
46	33	Misdiagnosis
47	34	Misdiagnosis
48	36	Correct
49	37	Correct
50	38	Misdiagnosis
51	39	Misdiagnosis
52	40	Misdiagnosis
53	42	Misdiagnosis
54	43	Misdiagnosis
55	44	Misdiagnosis
56	45	Misdiagnosis
57	46	Correct	Correct diagnosis in differentiation
58	47	Correct
59	48	Misdiagnosis
60	49	Misdiagnosis
61	50	Correct
62	51	Misdiagnosis
63	52	Misdiagnosis
64	53	Misdiagnosis
65	54	Misdiagnosis
66	55	Misdiagnosis
67	56	Misdiagnosis
68	57	Misdiagnosis
69	58	Misdiagnosis
70	59	Correct
71	60	Misdiagnosis
72	61	Misdiagnosis
73	62	Misdiagnosis
74	63	Misdiagnosis
75	64	Correct
76	65	Misdiagnosis
77	66	Misdiagnosis
78	68	Correct
79	69	Correct
80	70	Misdiagnosis
81	71	Misdiagnosis
82	73	Misdiagnosis
83	74	Misdiagnosis
84	75	Misdiagnosis
85	76	Correct
86	77	Correct
87	78	Misdiagnosis
88	79	Misdiagnosis
89	80	Misdiagnosis
90	82	Misdiagnosis
91	84	Correct
92	85	Misdiagnosis
93	86	Correct
94	88	Misdiagnosis
95	89	Correct
96	90	Correct
97	92	Misdiagnosis
98	94	Correct
99	95	Correct
100	96	Misdiagnosis
101	97	Misdiagnosis
102	98	Correct	Correct diagnosis in differentiation
103	99	Misdiagnosis
104	100	Misdiagnosis
105	102	Correct	Correct diagnosis in differentiation
106	103	Correct
107	105	Misdiagnosis
108	106	Misdiagnosis
109	107	Misdiagnosis
110	108	Misdiagnosis
111	109	Misdiagnosis
112	110	Correct
113	111	Misdiagnosis
114	112	Misdiagnosis
115	113	Misdiagnosis
116	114	Correct
117	115	Misdiagnosis
118	116	Misdiagnosis
119	117	Misdiagnosis
120	118	Misdiagnosis
121	121	Misdiagnosis

## Sheet: en_llama3.1_70b
Diagnostic sequence	Disease number	diagnosis	Remark
1	7	Correct
2	72	Correct
3	81	Correct
4	83	Misdiagnosis
5	91	Correct
6	3	Correct
7	5	Correct
8	9	Correct
9	13	Misdiagnosis
10	19	Correct
11	20	Correct
12	35	Correct
13	41	Misdiagnosis
14	67	Correct
15	87	Correct	Correct diagnosis in differentiation
16	93	Correct
17	101	Correct
18	104	Correct
19	119	Correct
20	120	Correct	Correct diagnosis in differentiation
21	1	Correct
22	2	Correct
23	4	Correct
24	6	Misdiagnosis
25	8	Correct	Correct diagnosis in differentiation
26	10	Correct
27	11	Misdiagnosis
28	12	Misdiagnosis
29	14	Correct
30	15	Correct
31	16	Correct
32	17	Correct
33	18	Correct
34	21	Correct
35	22	Correct
36	23	Correct
37	24	Correct
38	25	Correct	Correct diagnosis in differentiation
39	26	Correct
40	27	Correct
41	28	Correct
42	29	Correct
43	30	Correct
44	31	Correct
45	32	Correct
46	33	Correct	Correct diagnosis in differentiation
47	34	Correct	Correct diagnosis in differentiation
48	36	Correct
49	37	Correct
50	38	Correct
51	39	Correct
52	40	Correct
53	42	Correct
54	43	Correct
55	44	Correct
56	45	Correct
57	46	Correct
58	47	Correct
59	48	Misdiagnosis
60	49	Misdiagnosis
61	50	Correct
62	51	Misdiagnosis
63	52	Misdiagnosis
64	53	Misdiagnosis
65	54	Correct
66	55	Correct
67	56	Correct
68	57	Correct
69	58	Correct
70	59	Correct
71	60	Correct
72	61	Correct
73	62	Correct
74	63	Correct	Correct diagnosis in differentiation
75	64	Correct
76	65	Correct
77	66	Correct	Correct diagnosis in differentiation
78	68	Correct
79	69	Correct
80	70	Correct	Correct diagnosis in differentiation
81	71	Correct	Correct diagnosis in differentiation
82	73	Correct
83	74	Correct
84	75	Correct	Correct diagnosis in differentiation
85	76	Correct
86	77	Correct
87	78	Correct
88	79	Misdiagnosis
89	80	Correct
90	82	Correct
91	84	Correct
92	85	Correct
93	86	Correct
94	88	Correct
95	89	Correct
96	90	Correct
97	92	Correct
98	94	Correct
99	95	Correct
100	96	Correct
101	97	Correct	Correct diagnosis in differentiation
102	98	Correct
103	99	Correct
104	100	Correct
105	102	Correct
106	103	Correct
107	105	Correct
108	106	Correct
109	107	Correct
110	108	Correct
111	109	Correct
112	110	Correct
113	111	Correct	Correct diagnosis in differentiation
114	112	Correct
115	113	Correct	Correct diagnosis in differentiation
116	114	Correct
117	115	Correct
118	116	Correct
119	117	Correct
120	118	Correct
121	121	Correct

## Sheet: cn_llama3.1_70b 
Diagnostic sequence	Disease number	diagnosis	Remark
1	3	Correct
2	5	Correct
3	7	Correct
4	9	Correct	Reply in English
5	13	Misdiagnosis
6	19	Correct
7	20	Correct
8	35	Correct
9	41	Misdiagnosis
10	67	Correct
11	72	Correct
12	81	Correct
13	83	Correct
14	87	Correct
15	91	Correct
16	93	Correct
17	101	Correct
18	104	Correct
19	119	Correct
20	120	Correct	Correct diagnosis in differentiation
21	1	Correct
22	2	Correct
23	4	Correct
24	6	Misdiagnosis
25	8	Correct
26	10	Correct
27	11	Misdiagnosis
28	12	Misdiagnosis
29	14	Correct
30	15	Correct
31	16	Correct
32	17	Correct
33	18	Misdiagnosis
34	21	Correct
35	22	Correct
36	23	Correct
37	24	Correct
38	25	Correct	Correct diagnosis in differentiation
39	26	Misdiagnosis
40	27	Correct
41	28	Correct
42	29	Correct
43	30	Misdiagnosis
44	31	Misdiagnosis
45	32	Correct
46	33	Correct
47	34	Misdiagnosis
48	36	Correct
49	37	Correct
50	38	Correct
51	39	Correct
52	40	Correct
53	42	Correct
54	43	Correct
55	44	Misdiagnosis
56	45	Correct
57	46	Correct
58	47	Correct
59	48	Misdiagnosis
60	49	Correct
61	50	Correct
62	51	Correct
63	52	Correct
64	53	Correct	Correct diagnosis in differentiation
65	54	Misdiagnosis
66	55	Correct
67	56	Correct
68	57	Correct
69	58	Correct
70	59	Correct
71	60	Correct
72	61	Misdiagnosis
73	62	Correct	Correct diagnosis in differentiation
74	63	Correct	Correct diagnosis in differentiation
75	64	Correct
76	65	Misdiagnosis
77	66	Misdiagnosis
78	68	Correct
79	69	Correct
80	70	Correct
81	71	Misdiagnosis
82	73	Correct
83	74	Correct	Correct diagnosis in differentiation
84	75	Misdiagnosis
85	76	Correct
86	77	Correct
87	78	Correct
88	79	Misdiagnosis
89	80	Correct	Correct diagnosis in differentiation
90	82	Correct
91	84	Correct
92	85	Correct
93	86	Correct
94	88	Misdiagnosis
95	89	Correct
96	90	Correct
97	92	Misdiagnosis
98	94	Correct
99	95	Correct
100	96	Correct	Correct diagnosis in differentiation
101	97	Misdiagnosis
102	98	Correct
103	99	Correct
104	100	Correct
105	102	Correct
106	103	Correct
107	105	Correct
108	106	Correct
109	107	Correct
110	108	Correct
111	109	Correct
112	110	Correct
113	111	Misdiagnosis
114	112	Correct
115	113	Correct	Correct diagnosis in differentiation
116	114	Correct
117	115	Misdiagnosis
118	116	Correct
119	117	Correct
120	118	Correct
121	121	Correct

## Sheet: en_qwen2.5_72b 
Diagnostic sequence	Disease number	diagnosis	Remark
1	3	Correct
2	5	Correct
3	7	Correct
4	9	Correct
5	13	Misdiagnosis
6	19	Correct
7	20	Correct
8	35	Correct	Correct diagnosis in differentiation
9	41	Misdiagnosis
10	67	Correct
11	72	Correct
12	81	Correct
13	83	Misdiagnosis
14	87	Correct
15	91	Correct
16	93	Correct
17	101	Misdiagnosis
18	104	Correct	Correct diagnosis in differentiation
19	119	Correct
20	120	Misdiagnosis
21	1	Correct
22	2	Correct
23	4	Correct
24	6	Misdiagnosis
25	8	Correct	Correct diagnosis in differentiation
26	10	Misdiagnosis
27	11	Correct	Correct diagnosis in differentiation
28	12	Misdiagnosis
29	14	Correct
30	15	Misdiagnosis
31	16	Correct
32	17	Correct
33	18	Correct
34	21	Correct
35	22	Correct
36	23	Correct
37	24	Correct	Correct diagnosis in differentiation
38	25	Correct
39	26	Misdiagnosis
40	27	Correct
41	28	Correct
42	29	Correct
43	30	Correct
44	31	Correct
45	32	Correct
46	33	Correct	Correct diagnosis in differentiation
47	34	Misdiagnosis
48	36	Correct
49	37	Correct
50	38	Correct
51	39	Correct
52	40	Correct
53	42	Correct
54	43	Correct
55	44	Correct
56	45	Correct
57	46	Correct
58	47	Correct
59	48	Misdiagnosis
60	49	Misdiagnosis
61	50	Correct
62	51	Correct
63	52	Correct
64	53	Correct	Correct diagnosis in differentiation
65	54	Correct
66	55	Correct
67	56	Correct
68	57	Correct
69	58	Correct
70	59	Correct
71	60	Correct
72	61	Misdiagnosis
73	62	Correct
74	63	Misdiagnosis
75	64	Correct
76	65	Misdiagnosis
77	66	Misdiagnosis
78	68	Correct
79	69	Correct
80	70	Correct
81	71	Correct	Correct diagnosis in differentiation
82	73	Correct
83	74	Correct
84	75	Misdiagnosis
85	76	Correct
86	77	Correct
87	78	Correct
88	79	Misdiagnosis
89	80	Correct
90	82	Correct
91	84	Correct
92	85	Correct
93	86	Correct
94	88	Correct
95	89	Correct
96	90	Correct
97	92	Correct
98	94	Correct
99	95	Correct
100	96	Correct
101	97	Misdiagnosis
102	98	Correct	Correct diagnosis in differentiation
103	99	Correct	Correct diagnosis in differentiation
104	100	Correct
105	102	Correct
106	103	Correct
107	105	Correct
108	106	Correct
109	107	Correct
110	108	Correct
111	109	Correct
112	110	Correct
113	111	Correct	Correct diagnosis in differentiation
114	112	Correct
115	113	Correct
116	114	Correct
117	115	Correct
118	116	Correct	Correct diagnosis in differentiation
119	117	Correct
120	118	Correct
121	121	Correct

## Sheet: cn_qwen2.5_72b
Diagnostic sequence	Disease number	diagnosis	Remark
1	3	Correct
2	5	Correct
3	7	Correct
4	9	Correct
5	13	Misdiagnosis
6	19	Correct
7	20	Correct
8	35	Correct
9	41	Misdiagnosis
10	67	Correct
11	72	Correct
12	81	Correct
13	83	Misdiagnosis
14	87	Correct	Correct diagnosis in differentiation
15	91	Correct
16	93	Correct
17	101	Correct
18	104	Correct	Correct diagnosis in differentiation
19	119	Correct
20	120	Correct	Correct diagnosis in differentiation
21	1	Correct
22	2	Correct
23	4	Correct
24	6	Correct
25	8	Correct
26	10	Correct
27	11	Misdiagnosis
28	12	Misdiagnosis
29	14	Correct
30	15	Correct
31	16	Correct
32	17	Correct
33	18	Misdiagnosis
34	21	Correct
35	22	Correct
36	23	Correct
37	24	Misdiagnosis
38	25	Correct	Correct diagnosis in differentiation
39	26	Misdiagnosis
40	27	Correct
41	28	Correct
42	29	Correct
43	30	Correct
44	31	Correct
45	32	Correct
46	33	Correct
47	34	Misdiagnosis
48	36	Correct
49	37	Correct
50	38	Correct
51	39	Correct
52	40	Correct
53	42	Correct
54	43	Correct
55	44	Misdiagnosis
56	45	Correct
57	46	Correct
58	47	Correct
59	48	Misdiagnosis
60	49	Misdiagnosis
61	50	Correct
62	51	Correct	Correct diagnosis in differentiation
63	52	Correct	Correct diagnosis in differentiation
64	53	Correct
65	54	Correct
66	55	Correct
67	56	Correct
68	57	Correct
69	58	Correct
70	59	Correct
71	60	Correct
72	61	Misdiagnosis
73	62	Correct
74	63	Misdiagnosis
75	64	Correct
76	65	Misdiagnosis
77	66	Misdiagnosis
78	68	Correct
79	69	Correct
80	70	Correct	Correct diagnosis in differentiation
81	71	Misdiagnosis
82	73	Correct
83	74	Correct	Correct diagnosis in differentiation
84	75	Misdiagnosis
85	76	Correct
86	77	Correct
87	78	Correct
88	79	Correct
89	80	Correct
90	82	Correct	Correct diagnosis in differentiation
91	84	Correct
92	85	Correct
93	86	Correct
94	88	Correct
95	89	Correct
96	90	Correct
97	92	Correct
98	94	Correct
99	95	Correct
100	96	Correct
101	97	Correct	Correct diagnosis in differentiation
102	98	Correct
103	99	Misdiagnosis
104	100	Correct
105	102	Correct
106	103	Correct
107	105	Correct
108	106	Correct
109	107	Correct
110	108	Correct
111	109	Correct
112	110	Correct
113	111	Correct
114	112	Correct
115	113	Correct
116	114	Correct
117	115	Misdiagnosis
118	116	Correct
119	117	Correct
120	118	Correct
121	121	Misdiagnosis

[truncated: 2 more sheets: RAG-qwen2.5_7b , DeepSeek-R1-qwen7b]
