# Supplementary material for: Performance of ChatGPT-4o and Four Open-Source Large Language Models in Generating Diagnoses Based on China’s Rare Disease Catalog: Comparative Study
Source: J Med Internet Res. 2025 Jun 18;27:e69929. doi: 10.2196/69929 (PMC12192912; doi:10.2196/69929)
Supplement: Multimedia Appendix 3 [file jmir-v27-e69929-s003.txt]

### (Table1) Use Chi-Square Test For ChatGPT-4o Diagnosis of 121 Diseases in the China's First Catalog of Rare Diseases and Calculate Relative Risk (RR) and its 95% Confidence Interval
# Create a 2x2 contingency table
observed_data <- matrix(c(94, 11, 15, 1), nrow = 2, byrow = TRUE)
colnames(observed_data) <- c("Correct", "Incorrect")
rownames(observed_data) <- c("Genetic", "Non-genetic")

# Print the contingency table
print(observed_data)

# Perform Chi-Square Test (with or without continuity correction)
chisq_test_result <- chisq.test(observed_data, correct = FALSE)

# Print Chi-Square Test results
print(chisq_test_result)

# Perform Fisher's Exact Test to obtain Odds Ratio (OR) and its 95% Confidence Interval
fisher_test_result <- fisher.test(observed_data)

# Print Fisher's Exact Test results
print(fisher_test_result)

# Calculate Relative Risk (RR) and its 95% Confidence Interval
# Extract counts from the contingency table
a <- observed_data[1, 1]  # Genetic correct
b <- observed_data[1, 2]  # Genetic incorrect
c <- observed_data[2, 1]  # Non-genetic correct
d <- observed_data[2, 2]  # Non-genetic incorrect

# Calculate Relative Risk (RR)
rr <- (a / (a + b)) / (c / (c + d))

# Calculate log(RR) and its standard error
log_rr <- log(rr)
se <- sqrt(1/a + 1/c - 1/(a + b) - 1/(c + d))

# Calculate 95% Confidence Interval for RR
ci_lower <- exp(log_rr - qnorm(0.975) * se)
ci_upper <- exp(log_rr + qnorm(0.975) * se)

# Print the results
cat("Relative Risk (RR) of Genetic compared to Non-genetic:", rr, "\n")
cat("95% Confidence Interval:", ci_lower, "-", ci_upper, "\n")

---------------------------------------------------------------------------------------------------------------------------------------------------------------
###McNemar Test Between Two Models
# This script performs McNemar's test to evaluate the statistical significance of differences between two paired binary classification models.
# The test automatically selects between the standard McNemar's test and the exact McNemar's test based on the sample size.

# Install necessary packages (if not already installed)
if (!require("readxl")) install.packages("readxl")
if (!require("dplyr")) install.packages("dplyr")
if (!require("exact2x2")) install.packages("exact2x2")  # Package required for exact McNemar's test
library(readxl)
library(dplyr)
library(exact2x2)

#-------------------------------------------
# User-Defined Parameters (Modify here)
#-------------------------------------------
# File path to the data
file_path <- "C:/Users/weizhong/Downloads/LLMs_McNemar.xlsx"
# Column names for the two methods/models (must match exactly with the Excel file)
method1_col <- "ChatGPT-4o"  
method2_col <- "en_Llama3.1:8b"

#-------------------------------------------
# Data Loading and Preprocessing
#-------------------------------------------
# Load data from the Excel file and remove the first column (assumed to be "Disease number")
data <- read_excel(file_path) %>% 
  select(-1)  

# Extract the specified columns for the two methods and rename them to Method1 and Method2
# Convert column values to factors with levels "Correct" and "Misdiagnosis"
selected_data <- data %>% 
  select(!!sym(method1_col), !!sym(method2_col)) %>%  
  rename(Method1 = 1, Method2 = 2) %>% 
  mutate(across(everything(), ~factor(., levels = c("Correct", "Misdiagnosis"))))

#-------------------------------------------
# McNemar Test Execution (Automatic Selection of Exact Test)
#-------------------------------------------
# Construct the contingency table
contingency_table <- table(selected_data$Method1, selected_data$Method2)
# Calculate the number of discordant pairs (b + c)
b_plus_c <- sum(contingency_table[1,2], contingency_table[2,1])

# Select the appropriate test based on the sample size
if (b_plus_c >= 25) {
  mcnemar_result <- mcnemar.test(contingency_table)  # Standard McNemar's test
} else {
  # Exact McNemar's test using the exact2x2 package
  mcnemar_result <- mcnemar.exact(contingency_table)
}

# Calculate the accuracy of both models
accuracy <- selected_data %>% 
  summarise(
    Accuracy1 = round(mean(Method1 == "Correct"), 3),  # Accuracy of Model 1
    Accuracy2 = round(mean(Method2 == "Correct"), 3)   # Accuracy of Model 2
  )

#-------------------------------------------
# Output Results
#-------------------------------------------
cat("\n--- Contingency Table (Row:", method1_col, "，Column:", method2_col, ") ---\n")

# Add model names as prefixes to row and column labels
rownames(contingency_table) <- paste(method1_col, rownames(contingency_table))
colnames(contingency_table) <- paste(method2_col, colnames(contingency_table))

# Print the contingency table with marginal totals
print(addmargins(contingency_table))

cat("\nNumber of discordant pairs (b + c):", b_plus_c, "\n")

cat("\n--- McNemar Test Results ---\n")
print(mcnemar_result)

cat("\n--- Accuracy Comparison (Unit: %) ---\n")
cat(sprintf("%-30s: %.1f%%\n", method1_col, accuracy$Accuracy1*100))
cat(sprintf("%-30s: %.1f%%\n", method2_col, accuracy$Accuracy2*100))
------------------------------------------------------------------------------------------------------------------------------------------------------------

# ## Output McNemar Test Results for Multiple Model Comparisons
# This script performs McNemar's test for multiple pairwise comparisons between models and outputs the results in a table format.
# The script automatically selects between the standard McNemar's test and the exact McNemar's test based on the sample size.

# Load necessary packages
if (!require("readxl")) install.packages("readxl")
if (!require("dplyr")) install.packages("dplyr")
if (!require("exact2x2")) install.packages("exact2x2")
library(readxl)
library(dplyr)
library(exact2x2)

# Set file path
file_path <- "C:/Users/weizhong/Downloads/LLMs_McNemar.xlsx"

# Read data and remove the "Disease number" column
data <- read_excel(file_path) %>% select(-1)

# Define the order of models
models <- c("cn_qwen2.5:7b", "en_qwen2.5:7b",
            "cn_Llama3.1:8b", "en_Llama3.1:8b",
            "cn_qwen2.5:72b", "en_qwen2.5:72b",
            "cn_Llama3.1:70b", "en_Llama3.1:70b",
            "ChatGPT-4o")

# Initialize the results data frame
results <- data.frame(
  Compare = character(),
  Statistic = character(),
  `95%CI` = character(),
  P = numeric(),
  stringsAsFactors = FALSE
)

# Iterate through all pairwise combinations of models
for (i in 1:(length(models)-1)) {
  for (j in (i+1):length(models)) {
    # Get the model pair
    model1 <- models[i]
    model2 <- models[j]
    
    # Construct the contingency table
    tbl <- table(
      factor(data[[model1]], levels = c("Correct", "Misdiagnosis")),
      factor(data[[model2]], levels = c("Correct", "Misdiagnosis"))
    )
    b <- tbl[1,2]
    c <- tbl[2,1]
    
    # Perform the test
    discordant <- b + c
    if (discordant >= 25) {
      res <- mcnemar.test(tbl)
      statistic <- sprintf("χ²=%.2f", res$statistic)
      ci <- "NA"
      p <- res$p.value
    } else {
      res <- mcnemar.exact(tbl)
      or <- ifelse(c == 0, Inf, ifelse(b == 0, 0, b/c))
      statistic <- sprintf("OR=%.2f", or)
      ci <- sprintf("%.2f-%.2f", res$conf.int[1], res$conf.int[2])
      p <- res$p.value
    }
    
    # Generate the comparison name
    compare_name <- paste(model1, "vs.", model2)
    
    # Add the results to the data frame
    results <- rbind(results, data.frame(
      Compare = compare_name,
      Statistic = statistic,
      `95%CI` = ci,
      P = round(p, 4),
      stringsAsFactors = FALSE
    ))
  }
}

# Rename columns (retain special symbols)
colnames(results) <- c("Compare", "χ²/OR", "95%CI", "P")

# Output the results to a CSV file
write.csv(results, "McNemar_Comparison_Results.csv", row.names = FALSE, fileEncoding = "UTF-8")

# Print the first 5 rows as an example
cat("\n--- Example Output (First 5 Rows) ---\n")
print(head(results, 5))
------------------------------------------------------------------------------------------------------------------------------------------------------------------
